# Supplementary material for: Using evidence, expert opinion and epidemiological model to understand pathways to survival and mortality: The Pathways to Survival (PATHS) Tool
Source: J Glob Health. 2021 Jun 12;11:15001. doi: 10.7189/jogh.11.15001 (PMC8310575; doi:10.7189/jogh.11.15001)
Supplement: Online Supplementary Document [file jogh-11-15001-s001.xlsx]

## Sheet: PATHS MODEL May 2021
Appendix S1.
	PARAMETERS																							PATHWAYS TO MORTALITY WITH INTERVENTION (IMPROVED VALUE IN ANY PARAMETER)																							DEATHS
1	NUMBER OF NEONATES BORN EACH YEAR																136241000							DIED BECAUSE DID NOT SEEK CARE AND DID NOT RECEIVE ANY TREATMENT																						352744
2	PROPORTION WITH SYMPTOMS OF SUSPECTED INFECTION																0.12							DIED ALTHOUGH SOUGHT CARE, BUT SELF-TREATED AND DID NOT RESPOND																						119341
3	PROPORTION WITH SYMPTOMS WHO SEEK CARE																0.69							DIED ALTHOUGH SOUGHT CARE, BUT CHW-TREATED AND DID NOT RESPOND																						107172
4	PROPORTION WITH SYMPTOMS WHO DEVELOPED SEPSIS																0.087							DIED ALTHOUGH SOUGHT CARE AT PHC, BUT PHC DOCTOR MISSED DIAGNOSIS AND DIDN'T TREAT																						87150.6
5	CASE-FATALITY RATE OF UNTREATED SEPSIS																0.8							DIED ALTHOUGH SOUGHT CARE AND PHC DOCTOR INTENDED TO TREAT BUT PARENTS DIDN'T COMPLY																						20335.1
6	PROPORTION OF THOSE WHO SEEK CARE AND RECEIVE SELF-TREATMENT																0.16							DIED ALTHOUGH SOUGHT CARE AND PHC DOCTOR TREATED BUT PARENTS COULDN'T GO TO SHC																						47584.2
7	PROPORTION OF THOSE WHO SEEK CARE AND RECEIVE CHW TREATMENT																0.15							DIED ALTHOUGH SOUGHT CARE AT SHC, BUT SHC DOCTOR MISSED DIAGNOSIS AND DIDN'T TREAT																						36105.5
8	PROPORTION OF THOSE WHO SEEK CARE IN PRIMARY HEALTH CARE																0.37							DIED ALTHOUGH SOUGHT CARE AT SHC AND SCH DOCTOR TREATED, BUT DID NOT RESPOND																						136567
9	PROPORTION OF THOSE WHO SEEK CARE IN SECONDARY HEALTH CARE																0.32							TOTAL DEATHS FROM NEWBORN SEPSIS (2008 - FROM BLACK R.E. ET AL., LANCET, 2010)																						907000
10	EFFECTIVENESS OF SELF-TREATMENT AT HOME																0.1
11	EFFECTIVENESS OF COMMUNITY HEALTH WORKER'S TREATMENT																0.15
12	EFFECTIVENESS OF PRIMARY HEALTH CARE TREATMENT																0.35
13	EFFECTIVENESS OF SECONDARY HEALTH CARE TREATMENT																0.579728
14	SENSITIVITY OF HOME-BASED DIAGNOSIS																0.5
15	SPECIFICITY OF HOME-BASED DIAGNOSIS																0.5
16	SENSITIVITY OF CHW DIAGNOSIS																0.6
17	SPECIFICITY OF CHW DIAGNOSIS																0.6
18	SENSITIVITY OF PHC DIAGNOSIS																0.7
19	SPECIFICITY OF PHC DIAGNOSIS																0.7
20	SENSITIVITY OF SHC DIAGNOSIS																0.9
21	SPECIFICITY OF SHC DIAGNOSIS																0.7
22	PROPORTION OF PARENTS WHO COMPLY WITH ANTIBIOTICS AT PHC																0.9
23	PROPORTION OF PARENTS WHO COMPLY WITH PHC REFERRAL TO SHC																0.6
																			NEONATES WITH NO SYMPTOMS OF
																			SUSPECTED INFECTION
				NUMBER OF NEONATES							SCREENING POINT 1:													119892080														CARE
				BORN EACH YEAR							BACTERIAL INFECTION?																		SCREENING POINT 2:									NOT SOUGHT
																													BACTERIAL INFECTION?
				136241000															NEONATES WITH SYMPTOMS OF										SCREENING POINT 3:														5.06817e+06
																			SUSPECTED INFECTION										SEVERE INFECTION?
																								16348920														CARE
																																						SOUGHT
																																											1.12808e+07
















[truncated: 6 more columns]
